# Supplementary material for: Elucidating the Role of MicroRNA-18a in Propelling a Hybrid Epithelial–Mesenchymal Phenotype and Driving Malignant Progression in ER-Negative Breast Cancer
Source: Cells. 2024 May 10;13(10):821. doi: 10.3390/cells13100821 (PMC11119613; doi:10.3390/cells13100821)
Supplement: Supplementary file 1 [file cells-13-00821-s001.zip]

Archive with 1 entries (1 files):
- cells-2915996-supplementary.pdf
